# Supplementary material for: Alumina-Magnesia-Supported Ni for Hydrogen Production via the Dry Reforming of Methane: A Cost-Effective Catalyst System
Source: Nanomaterials (Basel). 2023 Nov 21;13(23):2984. doi: 10.3390/nano13232984 (PMC10708042; doi:10.3390/nano13232984)
Supplement: Supplementary file 1 [file nanomaterials-13-02984-s001.zip]

Archive with 1 entries (1 files):
- nanomaterials-2718915-supplementary.pdf
